# Supplementary material for: Functional Pangenome Analysis Shows Key Features of E Protein Are Preserved in SARS and SARS-CoV-2
Source: Front Cell Infect Microbiol. 2020 Jul 27;10:405. doi: 10.3389/fcimb.2020.00405 (PMC7396417; doi:10.3389/fcimb.2020.00405)
Supplement: Supplementary file 2 [file Table_1.xlsx]

## Sheet: Sheet1
SARS-CoV2 Mutations and Isolate counts
Mutation (Gene:AA:NA)	Location	Count
orf1ab:L92:C541T	541	3
orf1ab:L104F:C575T	575	2
orf1ab:A117T:G614A	614	2
orf1ab:Y118C:A618G	618	2
orf1ab:Y118:C619T	619	6
orf1ab:A131:T658C	658	4
orf1ab:D152:T721C	721	2
orf1ab:N189:C832T	832	2
orf1ab:F190L:T833C	833	2
orf1ab:R207C:C884T	884	9
orf1ab:E217G:A915G	915	2
orf1ab:T224I:C936T	936	2
orf1ab:G227:T946C	946	4
orf1ab:T265I:C1059T	1059	409
orf1ab:N272H:A1079C	1079	2
orf1ab:S279:C1102T	1102	2
orf1ab:P309S:C1190T	1190	2
orf1ab:P309L:C1191T	1191	2
orf1ab:H325Y:C1238T	1238	3
orf1ab:G334:C1267T	1267	2
orf1ab:H374Y:C1385T	1385	2
orf1ab:V378I:G1397A	1397	46
orf1ab:G392D:G1440A	1440	21
orf1ab:R398C:C1457T	1457	2
orf1ab:T403I:C1473T	1473	2
orf1ab:H417R:A1515G	1515	6
orf1ab:H435:T1570C	1570	8
orf1ab:F467:T1666C	1666	3
orf1ab:S483:C1714T	1714	3
orf1ab:G519S:G1820A	1820	6
orf1ab:S549:C1912T	1912	4
orf1ab:T551I:C1917T	1917	8
orf1ab:T551:T1918C	1918	4
orf1ab:A555V:C1929T	1929	3
orf1ab:L578:C1997T	1997	2
orf1ab:S610L:C2094T	2094	3
orf1ab:I616:C2113T	2113	15
orf1ab:Q676H:G2293T	2293	4
orf1ab:L705:A2380G	2380	2
orf1ab:Y717:C2416T	2416	36
orf1ab:T727:T2446C	2446	2
orf1ab:A735V:C2469T	2469	2
orf1ab:I739V:A2480G	2480	12
orf1ab:E754D:G2527T	2527	2
orf1ab:E754:G2527A	2527	2
orf1ab:P765S:C2558T	2558	13
orf1ab:M789I:G2632T	2632	2
orf1ab:Y799:C2662T	2662	3
orf1ab:P804L:C2676T	2676	2
orf1ab:R848K:G2808A	2808	2
orf1ab:A876T:G2891A	2891	19
orf1ab:L916:T3011C	3011	3
orf1ab:F924:C3037T	3037	1244
orf1ab:Y955:C3130T	3130	2
orf1ab:L960F:G3145T	3145	8
orf1ab:L969H:T3171A	3171	6
orf1ab:L969P:T3171C	3171	6
orf1ab:P971H:C3177A	3177	25
orf1ab:P971L:C3177T	3177	25
orf1ab:T1001I:C3267T	3267	2
orf1ab:D1036E:C3373A	3373	6
orf1ab:A1043V:C3393T	3393	2
orf1ab:A1049V:C3411T	3411	4
orf1ab:A1061V:C3447T	3447	2
orf1ab:T1168I:C3768T	3768	3
orf1ab:V1173:C3784T	3784	2
orf1ab:Q1198:A3859G	3859	2
orf1ab:K1202N:G3871T	3871	6
orf1ab:P1207H:C3885A	3885	2
orf1ab:K1230N:G3955T	3955	5
orf1ab:T1246I:C4002T	4002	5
orf1ab:N1262T:A4050C	4050	7
orf1ab:A1283V:C4113T	4113	3
orf1ab:G1288S:G4127A	4127	2
orf1ab:M1312I:G4201T	4201	2
orf1ab:N1324S:A4236G	4236	2
orf1ab:P1330:G4255A	4255	14
orf1ab:P1330:G4255T	4255	14
orf1ab:A1352V:C4320T	4320	5
orf1ab:A1352:C4321T	4321	2
orf1ab:L1379:T4402C	4402	13
orf1ab:A1397:C4456T	4456	2
orf1ab:S1427C:A4544T	4544	2
orf1ab:A1473V:C4683T	4683	2
orf1ab:S1515F:C4809T	4809	12
orf1ab:L1599F:G5062T	5062	13
orf1ab:I1607V:A5084G	5084	4
orf1ab:P1640S:C5183T	5183	2
orf1ab:N1673:C5284T	5284	4
orf1ab:N1749:C5512T	5512	2
orf1ab:M1769I:G5572T	5572	6
orf1ab:T1822I:C5730T	5730	3
orf1ab:T1840I:C5784T	5784	4
orf1ab:K1860N:A5845T	5845	3
orf1ab:D1865:T5860C	5860	2
orf1ab:P1921S:C6026T	6026	4
orf1ab:P1921L:C6027T	6027	4
orf1ab:S1924G:A6035G	6035	2
orf1ab:F1925:C6040T	6040	7
orf1ab:S1952L:C6120T	6120	2
orf1ab:D1966E:T6163A	6163	2
orf1ab:A1997V:C6255T	6255	10
orf1ab:S2015:C6310T	6310	2
orf1ab:S2015R:C6310A	6310	2
orf1ab:T2016K:C6312A	6312	14
orf1ab:K2067:A6466G	6466	3
orf1ab:P2079L:C6501T	6501	2
orf1ab:A2080V:C6504T	6504	4
orf1ab:T2121:C6628T	6628	2
orf1ab:T2124I:C6636T	6636	3
orf1ab:A2142:T6691C	6691	2
orf1ab:K2143R:A6693G	6693	2
orf1ab:T2183:T6814C	6814	2
orf1ab:N2187T:A6825C	6825	2
orf1ab:A2199V:C6861T	6861	2
orf1ab:G2207C:G6884T	6884	3
orf1ab:A2249V:C7011T	7011	2
orf1ab:T2300I:C7164T	7164	3
orf1ab:L2318:T7217C	7217	2
orf1ab:A2320:T7225C	7225	2
orf1ab:A2325E:C7239A	7239	2
orf1ab:A2325V:C7239T	7239	2
orf1ab:L2349F:G7312C	7312	2
orf1ab:Y2391:T7438C	7438	3
orf1ab:S2433:C7564T	7564	4
orf1ab:V2469:T7672C	7672	2
orf1ab:S2488F:C7728T	7728	2
orf1ab:S2488Y:C7728A	7728	2
orf1ab:S2500:C7765T	7765	8
orf1ab:S2517F:C7815T	7815	2
orf1ab:N2526:C7843T	7843	2
orf1ab:P2537:T7876A	7876	2
orf1ab:N2603D:A8072G	8072	4
orf1ab:T2676:C8293A	8293	9
orf1ab:T2676:C8293T	8293	9
orf1ab:Q2702H:G8371T	8371	3
orf1ab:L2778:T8599C	8599	2
orf1ab:V2779:G8602A	8602	2
orf1ab:M2796I:G8653T	8653	8
orf1ab:F2834:T8767C	8767	3
orf1ab:S2839:C8782T	8782	381
orf1ab:C2851:C8818T	8818	2
orf1ab:D2980G:A9204G	9204	2
orf1ab:H2986:C9223T	9223	8
orf1ab:F3018:C9319T	9319	2
orf1ab:I3055:C9430A	9430	2
orf1ab:I3055:C9430T	9430	2
orf1ab:T3058I:C9438T	9438	4
orf1ab:A3070V:C9474T	9474	2
orf1ab:F3071Y:T9477A	9477	43
orf1ab:G3072C:G9479T	9479	5
orf1ab:E3073G:A9483G	9483	2
orf1ab:L3083:A9514G	9514	5
orf1ab:T3090I:C9534T	9534	15
orf1ab:T3090N:C9534A	9534	15
orf1ab:H3233Y:C9962T	9962	2
orf1ab:Y3250:C10015T	10015	3
orf1ab:G3278S:G10097A	10097	5
orf1ab:N3291:C10138T	10138	4
orf1ab:T3308I:C10188T	10188	2
orf1ab:R3323C:C10232T	10232	2
orf1ab:K3324R:A10236G	10236	4
orf1ab:G3334S:G10265A	10265	7
orf1ab:L3352F:C10319T	10319	5
orf1ab:K3353R:A10323G	10323	4
orf1ab:T3432:T10561C	10561	5
orf1ab:D3492:C10741T	10741	4
orf1ab:Y3502:T10771C	10771	2
orf1ab:A3529V:C10851T	10851	7
orf1ab:A3615V:C11109T	11109	15
orf1ab:V3653:C11224T	11224	2
orf1ab:Y3685:T11320C	11320	24
orf1ab:A3697V:C11355T	11355	2
orf1ab:L3715:G11410A	11410	5
orf1ab:V3718F:G11417T	11417	9
orf1ab:Y3722C:A11430G	11430	4
orf1ab:N3725D:A11438G	11438	12
orf1ab:M3733I:G11464A	11464	2
orf1ab:M3733I:G11464T	11464	2
orf1ab:E3764D:G11557T	11557	2
orf1ab:E3764:G11557A	11557	2
orf1ab:Q3777H:G11596T	11596	2
orf1ab:T3791:T11638C	11638	2
orf1ab:L3800F:C11663T	11663	2
orf1ab:Y3813:C11704T	11704	5
orf1ab:L3829F:C11750T	11750	2
orf1ab:G3846S:G11801A	11801	2
orf1ab:V3858:A11839G	11839	3
orf1ab:S3884L:C11916T	11916	34
orf1ab:P3952:A12121G	12121	2
orf1ab:L4037F:C12374T	12374	2
orf1ab:L4070:C12473T	12473	2
orf1ab:M4071I:G12478A	12478	5
orf1ab:L4095:G12550A	12550	7
orf1ab:T4129I:C12651T	12651	3
orf1ab:Y4171:C12778T	12778	2
orf1ab:L4185:A12820G	12820	3
orf1ab:I4205:C12880T	12880	7
orf1ab:P4211S:C12896T	12896	2
orf1ab:P4220T:C12923A	12923	2
orf1ab:A4247:T13006C	13006	9
orf1ab:A4285V:C13119T	13119	4
orf1ab:T4304I:C13176T	13176	2
orf1ab:C4381:T13408C	13408	4
orf1ab:P4389S:C13430T	13430	2
orf1ab:P4413:G13503T	13503	2
orf1ab:T4416:A13512T	13512	2
orf1ab:G4417C:G13513T	13513	2
orf1ab:Y4424:C13536T	13536	9
orf1ab:D4428:C13548T	13548	2
orf1ab:G4436V:G13571T	13571	2
orf1ab:H4467:C13665T	13665	2
orf1ab:A4489V:C13730T	13730	15
orf1ab:M4502V:A13768G	13768	2
orf1ab:T4533I:C13862T	13862	2
orf1ab:Y4555:T13929C	13929	6
orf1ab:P4561:A13947T	13947	8
orf1ab:D4603:T14073C	14073	8
orf1ab:P4715L:C14408T	14408	1223
orf1ab:A4774V:C14585T	14585	2
orf1ab:T4794I:C14645T	14645	2
orf1ab:V4797F:G14653T	14653	2
orf1ab:V4797I:G14653A	14653	2
orf1ab:K4818N:G14718T	14718	2
orf1ab:F4820:C14724T	14724	3
orf1ab:E4828G:A14747G	14747	7
orf1ab:A4841V:C14786T	14786	3
orf1ab:Y4847:C14805T	14805	139
orf1ab:N4883S:A14912G	14912	7
orf1ab:V4887:C14925T	14925	2
orf1ab:F4920:C15024T	15024	2
orf1ab:H5005Y:C15277T	15277	6
orf1ab:N5020:C15324T	15324	76
orf1ab:M5021I:G15327T	15327	2
orf1ab:A5091S:G15535T	15535	2
orf1ab:D5152:C15720T	15720	2
orf1ab:G5166S:G15760A	15760	9
orf1ab:H5202L:A15869T	15869	2
orf1ab:A5232:C15960T	15960	2
orf1ab:F5251:C16017T	16017	2
orf1ab:C5332:C16260T	16260	3
orf1ab:C5343:C16293T	16293	2
orf1ab:V5373I:G16381A	16381	16
orf1ab:S5398A:T16456G	16456	4
orf1ab:P5401:A16467G	16467	3
orf1ab:Y5417:T16515C	16515	2
orf1ab:T5465I:C16658T	16658	6
orf1ab:L5500F:C16762T	16762	4
orf1ab:Y5541:C16887T	16887	5
orf1ab:P5578S:C16996T	16996	2
orf1ab:G5618:C17118T	17118	2
orf1ab:L5621F:C17125T	17125	2
orf1ab:L5621P:T17126C	17126	2
orf1ab:A5632T:G17158A	17158	2
orf1ab:R5661:T17247C	17247	64
orf1ab:P5688S:C17326T	17326	2
orf1ab:A5703:C17373T	17373	8
orf1ab:R5716C:C17410T	17410	10
orf1ab:L5736:C17470T	17470	2
orf1ab:F5746:C17502T	17502	2
orf1ab:K5784R:A17615G	17615	2
orf1ab:S5792L:C17639T	17639	7
orf1ab:S5809L:C17690T	17690	8
orf1ab:P5828L:C17747T	17747	181
orf1ab:T5854I:C17825T	17825	2
orf1ab:Y5865C:A17858G	17858	181
orf1ab:T5871:T17877C	17877	13
orf1ab:T5874A:A17884G	17884	2
orf1ab:L5932:C18060T	18060	187
orf1ab:T5941I:C18086T	18086	4
orf1ab:P5945:T18099A	18099	2
orf1ab:P5945:T18099C	18099	2
orf1ab:G5969:C18171A	18171	3
orf1ab:L6102F:C18568T	18568	3
orf1ab:H6113:T18603C	18603	2
orf1ab:T6131I:C18656T	18656	7
orf1ab:F6158L:T18736C	18736	22
orf1ab:Y6160:C18744T	18744	3
orf1ab:T6175I:C18788T	18788	9
orf1ab:V6188:C18828T	18828	3
orf1ab:L6205:C18877T	18877	67
orf1ab:P6222S:C18928T	18928	6
orf1ab:A6245V:C18998T	18998	29
orf1ab:K6301R:A19166G	19166	2
orf1ab:P6368S:C19366T	19366	2
orf1ab:V6461F:G19645T	19645	2
orf1ab:Q6471H:G19677T	19677	2
orf1ab:V6474L:G19684T	19684	3
orf1ab:V6518:A19818G	19818	4
orf1ab:N6525:T19839C	19839	17
orf1ab:A6533V:C19862T	19862	3
orf1ab:E6565:A19959G	19959	2
orf1ab:E6565D:A19959C	19959	2
orf1ab:T6566M:C19961T	19961	2
orf1ab:V6579F:G19999T	19999	2
orf1ab:G6581S:G20005A	20005	6
orf1ab:I6595V:A20047G	20047	3
orf1ab:T6596I:C20051T	20051	4
orf1ab:F6628:C20148T	20148	2
orf1ab:L6668:A20268G	20268	65
orf1ab:A6669V:C20270T	20270	2
orf1ab:D6671N:G20275A	20275	18
orf1ab:F6684:C20316T	20316	13
orf1ab:L6697:A20355G	20355	2
orf1ab:E6712K:G20398A	20398	2
orf1ab:P6795S:C20647T	20647	3
orf1ab:P6810S:C20692T	20692	2
orf1ab:Q6826K:C20740A	20740	7
orf1ab:S6831R:A20755C	20755	10
orf1ab:L6834:A20766G	20766	2
orf1ab:P6860:C20844A	20844	2
orf1ab:P6860:C20844T	20844	2
orf1ab:T6949I:C21110T	21110	2
orf1ab:K6958R:A21137G	21137	3
orf1ab:L6961H:T21146A	21146	3
orf1ab:T6993I:C21242T	21242	3
orf1ab:A6997:G21255C	21255	2
orf1ab:G7006:A21282G	21282	2
orf1ab:R7030G:A21352G	21352	2
orf1ab:I7065T:T21458C	21458	3
orf1ab:N7066:T21462C	21462	3
S:L5F:C21575T	21575	11
S:L8V:T21584G	21584	2
S:V11:C21595T	21595	2
S:A27:A21643C	21643	2
S:Y28:C21646T	21646	2
S:T29I:C21648T	21648	4
S:Y38:C21676T	21676	2
S:H49Y:C21707T	21707	10
S:H69Y:C21767T	21767	2
S:G72:G21778A	21778	3
S:V90F:G21830T	21830	2
S:M153T:T22020C	22020	2
S:P217:T22213C	22213	2
S:S254F:C22323T	22323	2
S:W258L:G22335T	22335	2
S:G261V:G22344T	22344	3
S:A263:A22351T	22351	2
S:Q271R:A22374G	22374	2
S:D290:C22432T	22432	3
S:T302:G22468T	22468	2
S:A348:A22606T	22606	2
S:V367F:G22661T	22661	8
S:Q414E:C22802G	22802	5
S:S438F:C22875T	22875	2
S:Q474:G22984A	22984	2
S:G476S:G22988A	22988	4
S:V483A:T23010C	23010	3
S:A520S:G23120T	23120	2
S:A522S:G23126T	23126	2
S:F541:C23185T	23185	4
S:F562:C23248T	23248	3
S:L611F:C23393T	23393	2
S:D614G:A23403G	23403	1243
S:V620:C23422T	23422	2
S:H655Y:C23525T	23525	3
S:G669:T23569C	23569	2
S:C671:C23575T	23575	4
S:N679:T23599C	23599	2
S:A706V:C23679T	23679	3
S:P715:C23707T	23707	4
S:T723:C23731T	23731	9
S:T732:C23758T	23758	3
S:R765L:G23856T	23856	2
S:Y789:C23929T	23929	14
S:T791I:C23934T	23934	5
S:K795:A23947G	23947	8
S:L821:C24023T	24023	2
S:L821I:C24023A	24023	2
S:N824:C24034T	24034	31
S:D839Y:G24077T	24077	9
S:A845S:G24095T	24095	3
S:A852V:C24117T	24117	3
S:Q853:A24121G	24121	2
S:N856:C24130T	24130	2
S:K921:A24325G	24325	3
S:D936H:G24368C	24368	5
S:D936Y:G24368T	24368	5
S:D936:C24370T	24370	2
S:S939F:C24378T	24378	2
S:S940F:C24381T	24381	2
S:S943R:A24389C	24389	16
S:S943T:G24390C	24390	16
S:V1040F:G24680T	24680	3
S:G1044:A24694T	24694	15
S:D1084Y:G24812T	24812	3
S:T1100:A24862G	24862	45
S:I1114:C24904T	24904	3
S:V1122:G24928T	24928	2
S:P1140:T24982C	24982	2
S:D1146:C25000T	25000	2
S:D1146E:C25000A	25000	2
S:P1162L:C25047T	25047	2
S:V1176F:G25088T	25088	2
S:L1203F:C25169T	25169	2
S:V1230:G25252A	25252	2
S:V1230:G25252T	25252	2
S:M1237I:G25273C	25273	3
S:M1237I:G25273T	25273	3
S:P1263L:C25350T	25350	4
ORF3a:A31T:G25483A	25483	2
ORF3a:P36:G25500A	25500	14
ORF3a:P36:G25500T	25500	14
ORF3a:V48F:G25534T	25534	4
ORF3a:Q57H:G25563C	25563	503
ORF3a:Q57H:G25563T	25563	503
ORF3a:K61N:A25575C	25575	2
ORF3a:K67N:G25593T	25593	5
ORF3a:K75E:A25615G	25615	2
ORF3a:V88A:T25655C	25655	2
ORF3a:L94F:C25672T	25672	2
ORF3a:L94I:C25672A	25672	2
ORF3a:A99D:C25688A	25688	16
ORF3a:A99V:C25688T	25688	16
ORF3a:M125I:G25767C	25767	3
ORF3a:M125I:G25767T	25767	3
ORF3a:C133:C25791T	25791	5
ORF3a:L140V:C25810G	25810	2
ORF3a:S171L:C25904T	25904	5
ORF3a:G196V:G25979T	25979	42
ORF3a:G196:A25980C	25980	2
ORF3a:I232:C26088T	26088	8
ORF3a:V244:C26124T	26124	2
ORF3a:G251V:G26144T	26144	136
ORF3a:G254R:G26152A	26152	3
ORF3a:V273:G26211T	26211	6
E:L28:C26326T	26326	5
E:K63:A26433G	26433	2
E:P71L:C26456T	26456	2
M:D3G:A26530G	26530	21
M:L35:C26625T	26625	2
M:A40S:G26640T	26640	2
M:A40:C26642T	26642	2
M:L46F:G26660T	26660	2
M:F53:C26681T	26681	3
M:V66:G26720C	26720	4
M:A69:T26729C	26729	30
M:V70F:G26730T	26730	4
M:V70I:G26730A	26730	4
M:Y71:C26735T	26735	2
M:L120:C26882T	26882	2
M:E135:A26927G	26927	2
M:V143:G26951T	26951	2
M:I161:C27005T	27005	4
M:T175M:C27046T	27046	81
M:N203:C27131T	27131	2
M:D209H:G27147C	27147	4
ORF6:I33T:T27299C	27299	8
ORF6:E46G:A27338G	27338	2
ORF7a:G38V:G27506T	27506	2
ORF7a:S44:A27525G	27525	2
ORF7a:C67F:G27593T	27593	2
ORF7a:S81L:C27635T	27635	4
ORF7a:L96F:C27679T	27679	2
ORF7a:T120S:A27751T	27751	13
ORF8:T11I:C27925T	27925	2
ORF8:S24L:C27964T	27964	38
ORF8:V62L:G28077C	28077	32
ORF8:V62L:G28077T	28077	32
ORF8:Y73H:T28110C	28110	2
ORF8:S82:C28139A	28139	2
ORF8:L84S:T28144C	28144	377
ORF8:S103:G28202T	28202	4
ORF8:V114I:G28233A	28233	2
ORF8:F120:C28253T	28253	2
N:Q9H:G28300T	28300	2
N:N11S:A28305G	28305	3
N:N11T:A28305C	28305	3
N:P13L:C28311T	28311	18
N:T24N:C28344A	28344	5
N:R41:G28396A	28396	2
N:E62K:G28457A	28457	2
N:P67S:C28472T	28472	2
N:G116:G28621A	28621	3
N:A119S:G28628T	28628	2
N:A119V:C28629T	28629	4
N:P122L:C28638T	28638	4
N:A125:T28648C	28648	5
N:D128:C28657T	28657	43
N:L139:T28688C	28688	45
N:L139F:G28690T	28690	2
N:A155V:C28737T	28737	3
N:A156S:G28739T	28739	2
N:S183Y:C28821A	28821	3
N:R185C:C28826T	28826	3
N:R185L:G28827T	28827	2
N:S188P:T28835C	28835	5
N:S188L:C28836T	28836	3
N:S190I:G28842T	28842	3
N:R191C:C28844T	28844	3
N:R191L:G28845T	28845	4
N:N192:C28849T	28849	4
N:N192K:C28849G	28849	4
N:S194L:C28854T	28854	14
N:R195K:G28857A	28857	3
N:S197L:C28863T	28863	43
N:T198:T28867C	28867	2
N:S202N:G28878A	28878	28
N:R203K:G28881A	28881	314
N:R203:G28882A	28882	314
N:G204R:G28883C	28883	314
N:T205I:C28887T	28887	6
N:A208G:C28896G	28896	5
N:G214:C28915T	28915	2
N:A217:T28924C	28924	3
N:L219:T28930C	28930	2
N:S232:C28969T	28969	2
N:S232R:C28969A	28969	2
N:M234I:G28975A	28975	2
N:M234I:G28975T	28975	2
N:G238C:G28985T	28985	5
N:T245A:A29006G	29006	5
N:V246I:G29009A	29009	2
N:F274:C29095T	29095	18
N:L291:C29144T	29144	8
N:I292T:T29148C	29148	12
N:P302:G29179T	29179	2
N:M322I:G29239A	29239	2
N:M322I:G29239T	29239	2
N:S327L:C29253T	29253	2
N:D340N:G29291A	29291	2
N:D341:C29296T	29296	3
N:P344S:C29303T	29303	7
N:E367:G29374A	29374	9
N:P383:G29422T	29422	5
N:Q384H:G29425T	29425	2
N:V392:G29449T	29449	3
N:T393I:C29451T	29451	3
N:P396S:C29459T	29459	3
